# Supplementary material for: Health condition and socioeconomic status mediate the causal effect of reproductive traits on nonalcoholic fatty liver disease: evidence from Mendelian randomization study
Source: Front Endocrinol (Lausanne). 2024 Aug 30;15:1419964. doi: 10.3389/fendo.2024.1419964 (PMC11393784; doi:10.3389/fendo.2024.1419964)
Supplement: Supplementary file 1 [file Table1.xlsx]

## Sheet: Table S1
Table S1. Instrumental variable information used for Mendelian randomization on the association between reproductive traits and NAFLD.
Exposures	Outcome	SNP	EA	OA	Beta	SE	pval	F
Age at menarche	NAFLD	rs10144321	G	A	-0.042	0.00661763	2.19999e-10	40.2804
		rs10483727	C	T	-0.037	0.0057853	1.6e-10	40.9027
		rs10840031	A	G	0.038	0.00640637	2.99999e-09	35.1838
		rs10938397	G	A	-0.038	0.00592279	1.40001e-10	41.1637
		rs11022756	C	A	-0.048	0.00648108	1.29987e-13	54.8514
		rs11715566	T	C	0.052	0.00563118	2.60016e-20	85.2723
		rs11767400	A	C	0.035	0.00629513	2.69998e-08	30.912
		rs12003641	T	C	0.082	0.0105545	7.89951e-15	60.3604
		rs12148769	A	G	-0.055	0.00975168	1.7e-08	31.8102
		rs12291726	G	A	0.057	0.00833291	7.89951e-12	46.7904
		rs12598642	G	A	0.044	0.00568052	9.49948e-15	59.9969
		rs12915845	T	C	-0.035	0.00572887	1e-09	37.3249
		rs13179411	T	G	0.06	0.00781324	1.59993e-14	58.9712
		rs13215865	T	C	-0.042	0.00747216	1.89998e-08	31.5941
		rs1482853	A	C	-0.038	0.00604252	3.2e-10	39.5486
		rs1516883	A	G	-0.091	0.00245509	1e-200	1373.88
		rs1659127	A	G	0.044	0.00637166	5.00035e-12	47.687
		rs16938437	T	C	-0.067	0.010348	9.49948e-11	41.9215
		rs17351680	G	C	0.044	0.00755699	5.80003e-09	33.9006
		rs2153127	C	T	-0.077	0.00207739	1e-200	1373.87
		rs2179786	T	G	-0.039	0.00571974	9.20026e-12	46.4918
		rs2184968	C	T	-0.036	0.00567225	2.19999e-10	40.2804
		rs2303100	T	C	0.038	0.00568387	2.29985e-11	44.6971
		rs2344508	A	G	0.034	0.00574719	3.29997e-09	34.9983
		rs2617056	T	A	-0.036	0.00593335	1.29999e-09	36.8133
		rs2684838	G	T	0.045	0.00578338	7.19946e-15	60.5427
		rs2687729	G	A	0.044	0.00657492	2.19989e-11	44.7842
		rs2836950	G	C	-0.035	0.00620562	1.7e-08	31.8102
		rs2947411	G	A	-0.052	0.0076552	1.10002e-11	46.1417
		rs3115627	G	A	0.038	0.00645339	3.89996e-09	34.673
		rs3733632	G	A	0.049	0.00786242	4.60002e-10	38.84
		rs3743266	C	T	-0.045	0.00623272	5.19996e-13	52.1278
		rs3870341	G	A	-0.043	0.00644909	2.60016e-11	44.457
		rs3914188	C	G	0.044	0.00670211	5.19996e-11	43.1005
		rs4369815	G	T	-0.08	0.0118876	1.69981e-11	45.2889
		rs466639	C	T	0.075	0.00870584	7.00003e-18	74.2166
		rs4735766	T	G	-0.047	0.00649736	4.70002e-13	52.3265
		rs4840086	G	A	-0.036	0.00562028	1.5e-10	41.0288
		rs618678	T	C	-0.034	0.00614814	3.2e-08	30.5823
		rs633715	C	T	-0.051	0.00725	1.99986e-12	49.4839
		rs6694738	A	C	-0.044	0.00788477	2.39999e-08	31.1406
		rs6747380	A	G	0.065	0.00765776	2.09991e-17	72.0482
		rs6758290	C	T	-0.04	0.00632213	2.5e-10	40.0307
		rs6770162	A	G	0.036	0.00573308	3.40001e-10	39.4302
		rs6933660	A	C	-0.036	0.00633127	1.29999e-08	32.3313
		rs7103411	T	C	-0.043	0.00705591	1.09999e-09	37.1391
		rs7119712	A	G	-0.041	0.00644518	2e-10	40.4667
		rs740077	C	A	-0.046	0.00704498	6.59933e-11	42.634
		rs7642134	G	A	0.038	0.0059124	1.29999e-10	41.3085
		rs7853970	C	T	-0.037	0.0062595	3.40001e-09	34.9401
		rs7944630	A	G	0.047	0.005728	2.29985e-16	67.3271
		rs852069	G	A	0.036	0.00590728	1.09999e-09	37.139
		rs888345	A	G	-0.044	0.00731517	1.79999e-09	36.179
		rs895526	C	T	0.044	0.00755322	5.69994e-09	33.9345
		rs913588	A	G	-0.034	0.00568343	2.19999e-09	35.7879
		rs9555810	G	C	0.047	0.00649207	4.49987e-13	52.4118
		rs9565073	C	T	0.034	0.00588074	7.39997e-09	33.4267
		rs9635759	A	G	0.058	0.00636151	7.70016e-20	83.1257
		rs9647570	G	T	0.046	0.00842712	4.79999e-08	29.796
		rs9997604	C	A	0.039	0.00651099	2.1e-09	35.8786
Age at first sexual intercourse	NAFLD	rs11155821	C	T	0.0263	0.0032	1.59993e-16	67.5479
		rs11160699	A	G	-0.0251	0.0043	1.5e-09	34.073
		rs11231967	A	C	-0.0184	0.0033	1.89998e-08	31.0891
		rs11729080	A	G	0.0236	0.0041	8.40001e-09	33.1327
		rs12042107	C	T	0.0226	0.0031	5.50047e-13	53.1488
		rs12369701	T	G	-0.0171	0.0031	3.79997e-08	30.4277
		rs12664423	G	T	-0.0196	0.0036	3.69999e-08	29.642
		rs12707087	C	T	0.0259	0.0039	2.39994e-11	44.1032
		rs12736932	A	G	0.02	0.0037	4e-08	29.2184
		rs12900091	G	A	0.0238	0.0031	1.99986e-14	58.9428
		rs13251378	T	C	0.0171	0.0032	4.79999e-08	28.5557
		rs1392816	T	C	0.0196	0.0032	6.80002e-10	37.5156
		rs141547796	A	G	0.0394	0.0057	3.59998e-12	47.7796
		rs1561029	C	A	-0.0199	0.0032	2.99999e-10	38.6729
		rs2612032	G	A	0.029	0.0043	1.20005e-11	45.484
		rs2624839	C	T	-0.025	0.0031	1.10002e-15	65.0364
		rs266070	G	A	0.0208	0.0031	1.39991e-11	45.0198
		rs28483459	T	C	0.021	0.0034	3.69999e-10	38.1488
		rs292062	G	A	-0.0204	0.0035	5.69994e-09	33.9722
		rs340218	G	T	-0.0205	0.0034	1.2e-09	36.3538
		rs34481141	G	A	0.0253	0.0043	7.19996e-09	34.6182
		rs359233	G	A	-0.0235	0.0032	1.99986e-13	53.9307
		rs3758790	G	A	0.0213	0.0032	4.90004e-11	44.3057
		rs3768470	G	A	-0.0172	0.0031	4e-08	30.7846
		rs3896224	G	A	0.0189	0.0032	2.19999e-09	34.8838
		rs4687959	C	T	0.0204	0.0036	1.09999e-08	32.1111
		rs4702	A	G	0.0213	0.0031	7.10068e-12	47.2102
		rs4958410	T	C	-0.0225	0.0037	1.2e-09	36.9795
		rs6087358	G	A	-0.0253	0.0045	1.6e-08	31.6094
		rs616827	T	G	-0.0194	0.0035	4.30002e-08	30.7233
		rs61856978	C	T	-0.0202	0.0033	2.5e-10	37.4692
		rs62370848	C	A	0.0223	0.0039	1.2e-08	32.6949
		rs7024334	G	T	0.0286	0.0037	4.10015e-14	59.7487
		rs7111153	C	T	-0.019	0.0032	2.99999e-09	35.2539
		rs7188873	G	A	-0.019	0.0032	4.09996e-09	35.2539
		rs7236339	A	G	-0.0224	0.0037	2.39999e-09	36.6516
		rs72863829	T	C	-0.0261	0.0039	3.40017e-11	44.787
		rs7297175	C	T	-0.0183	0.0031	3.29997e-09	34.8481
		rs72990858	A	G	0.0341	0.0053	1.5e-10	41.3959
		rs73029605	T	C	0.051	0.009	2.1e-08	32.1111
		rs75120545	T	C	0.0714	0.0095	7.39946e-14	56.4871
		rs75202217	G	T	-0.0314	0.0049	1.2e-10	41.0646
		rs7587251	G	T	-0.0176	0.0031	1.6e-08	32.2331
		rs794375	C	T	0.0203	0.0032	1.2e-10	40.2432
		rs803679	A	G	0.0216	0.0038	1.09999e-08	32.3102
		rs9351589	T	G	-0.0205	0.0033	3.09999e-10	38.5904
		rs960986	T	C	0.0294	0.0032	2.90001e-20	84.4102
		rs9809849	A	G	-0.0193	0.0031	8.9e-10	38.7607
		rs9829549	G	A	-0.0233	0.0039	2.1e-09	35.693
Age at first birth	NAFLD	rs11031006	A	G	0.0882	0.0141	3.766e-10	39.129
		rs1106090	A	G	0.0606	0.0102	2.81501e-09	35.2976
		rs11155364	A	C	-0.087	0.0156	2.35901e-08	31.1021
		rs112282597	G	A	0.0703	0.0122	8.36893e-09	33.204
		rs11646744	T	G	-0.0749	0.0121	7.13395e-10	38.3171
		rs11774212	T	C	0.0661	0.0105	3.039e-10	39.63
		rs11887646	G	A	0.077	0.0121	2.13801e-10	40.4959
		rs11915934	G	A	-0.0826	0.0133	4.74602e-10	38.5706
		rs12250380	G	A	0.063	0.01	2.559e-10	39.69
		rs12407439	G	A	0.0876	0.0151	6.85899e-09	33.6554
		rs12815479	T	C	0.1079	0.0188	9.89396e-09	32.9403
		rs13425787	G	A	-0.071	0.0102	2.80285e-12	48.4525
		rs1376961	T	C	0.0718	0.0125	9.46303e-09	32.9935
		rs1452378	C	T	0.0753	0.0135	2.561e-08	31.1116
		rs1516198	G	A	-0.0741	0.0135	4.22396e-08	30.1279
		rs1702877	T	C	0.0628	0.0107	3.89798e-09	34.447
		rs17314804	T	C	0.0736	0.0103	7.78933e-13	51.06
		rs176223	C	T	0.0898	0.0149	1.81798e-09	36.3229
		rs1859100	G	T	-0.0614	0.0103	2.08901e-09	35.5355
		rs1950402	G	A	-0.0677	0.0115	3.66404e-09	34.6563
		rs2009182	C	T	0.0704	0.0118	2.76102e-09	35.5944
		rs2069278	C	T	-0.0592	0.0105	1.87301e-08	31.7881
		rs2347867	A	G	0.0858	0.0103	6.73752e-17	69.3905
		rs2681780	T	C	-0.12	0.0101	7.52142e-33	141.163
		rs2906457	C	A	0.0677	0.0112	1.42801e-09	36.5377
		rs293566	C	T	-0.071	0.0108	4.41672e-11	43.2184
		rs329122	A	G	0.0573	0.0102	1.89898e-08	31.558
		rs359240	A	G	-0.0788	0.0103	1.58016e-14	58.5299
		rs362307	T	C	-0.1263	0.0194	7.93049e-11	42.3841
		rs3767654	G	T	0.0724	0.0125	6.158e-09	33.5473
		rs394608	C	T	-0.0573	0.0102	1.821e-08	31.558
		rs55988458	A	G	0.0791	0.0129	9.45802e-10	37.5988
		rs590076	A	G	-0.0665	0.0103	1.06001e-10	41.6839
		rs60222682	T	C	-0.0724	0.0127	1.213e-08	32.499
		rs6030812	A	G	0.0699	0.0128	4.93094e-08	29.8218
		rs6079584	C	A	0.0549	0.01	3.54903e-08	30.1401
		rs6574018	T	G	0.0601	0.0109	3.23899e-08	30.4016
		rs6585429	G	A	0.0956	0.0134	9.0261e-13	50.8986
		rs6964957	T	C	0.0583	0.0102	9.86711e-09	32.6691
		rs72694234	G	T	-0.0777	0.0108	7.00648e-13	51.76
		rs72704712	G	T	-0.1001	0.0146	6.62369e-12	47.007
		rs72779695	T	C	-0.087	0.0158	3.75803e-08	30.3197
		rs73989464	G	A	0.075	0.0132	1.20401e-08	32.2831
		rs7481939	G	A	0.0575	0.0105	4.73805e-08	29.9887
		rs7516843	G	A	0.0623	0.0105	3.37202e-09	35.2044
		rs7517629	G	A	0.0655	0.0111	3.02399e-09	34.8206
		rs7562372	C	T	0.0627	0.0103	9.55191e-10	37.0562
		rs77576048	T	C	0.0995	0.018	2.93799e-08	30.5563
		rs7865801	A	G	0.0651	0.0105	6.38308e-10	38.44
		rs78702863	T	C	-0.1046	0.0178	4.36797e-09	34.5321
		rs80153284	A	C	0.2459	0.0439	2.16701e-08	31.3753
		rs8027457	C	T	-0.0538	0.0098	4.53398e-08	30.1379
		rs8110682	C	T	0.0873	0.0119	2.58881e-13	53.8189
		rs9388090	T	C	0.0672	0.0107	3.81197e-10	39.4431
Age at last birth	NAFLD	rs10962557	T	C	-0.0194647	0.00381117	3.3e-07	26.0843
		rs11123825	A	G	0.0186737	0.00353091	1.2e-07	27.9697
		rs12085082	A	G	-0.0222839	0.00416504	8.8e-08	28.6249
		rs12250380	G	A	0.0201909	0.00343666	4.2e-09	34.5174
		rs1267490	A	G	-0.024378	0.00435317	2.1e-08	31.3606
		rs16943403	C	T	-0.0226869	0.00439194	2.4e-07	26.6832
		rs17547453	G	C	-0.0246114	0.00478548	2.7e-07	26.4498
		rs1933720	C	T	0.0186776	0.00353731	1.3e-07	27.8802
		rs2208082	A	G	0.0190597	0.0034371	2.9e-08	30.7502
		rs34367626	T	C	-0.0298891	0.00594218	4.9e-07	25.3008
		rs359253	A	G	-0.0222912	0.00352058	2.4e-10	40.0902
		rs3776099	A	G	-0.0334898	0.00645967	2.2e-07	26.8785
		rs6446187	A	C	-0.0291866	0.0033823	6.2e-18	74.4634
		rs6805881	T	C	0.0194078	0.00369444	1.5e-07	27.5966
		rs6892188	C	T	0.0177645	0.0034121	1.9e-07	27.1058
		rs8086031	G	A	0.0205575	0.00384857	9.2e-08	28.5326
Age at menopause	NAFLD	rs10476835	A	G	0.0211285	0.00369077	1e-08	32.772
		rs10521305	C	T	0.0543913	0.00778033	2.70023e-12	48.8723
		rs10813912	G	A	0.0248784	0.00380188	6.00067e-11	42.8201
		rs10854167	C	G	-0.0394814	0.0045064	1.9002e-18	76.7583
		rs10937153	A	G	0.0360705	0.00432513	7.39946e-17	69.5514
		rs10998203	G	C	-0.0360969	0.00458046	3.29989e-15	62.1043
		rs11031005	C	T	0.0545996	0.00527248	3.90032e-25	107.238
		rs112217463	A	G	-0.0373438	0.00382293	1.50003e-22	95.4211
		rs11650324	G	A	0.0390919	0.00443178	1.10002e-18	77.8067
		rs12046563	G	A	-0.0251841	0.0043189	5.49997e-09	34.0022
		rs12132692	T	C	0.0402635	0.00626821	1.29999e-10	41.2606
		rs12503643	T	G	0.0467221	0.00376808	2.60016e-35	153.746
		rs12609254	T	C	-0.0338934	0.00594874	1.2e-08	32.4624
		rs156520	A	C	0.0224571	0.0041173	4.90004e-08	29.7497
		rs1565909	T	C	0.0623334	0.00368522	3.50026e-64	286.098
		rs1655907	C	T	-0.0290465	0.00508668	1.09999e-08	32.6076
		rs16991615	A	G	0.243363	0.00766417	1e-200	1008.27
		rs1760940	C	A	-0.0380724	0.00426482	4.40048e-19	79.6928
		rs17646517	G	C	-0.0715967	0.0122548	5.1e-09	34.1329
		rs17650301	C	A	-0.0401265	0.00403659	2.80027e-23	98.8174
		rs17680522	G	A	0.0231515	0.00406147	1.2e-08	32.4931
		rs17820747	C	A	0.0259694	0.00433713	2.1e-09	35.8525
		rs17856037	T	C	-0.0739792	0.0117329	2.90001e-10	39.7565
		rs1790123	T	C	0.0346952	0.00460161	4.70002e-14	56.8485
		rs184540366	T	G	-0.0848094	0.012884	4.60045e-11	43.3298
		rs200448	C	T	-0.0214999	0.00372895	8.10009e-09	33.243
		rs2241522	G	A	-0.0216094	0.0038967	2.90001e-08	30.7533
		rs2277339	G	T	-0.0780582	0.00599615	9.70063e-39	169.47
		rs251723	C	G	0.0517082	0.00388425	1.99986e-40	177.217
		rs2519673	A	G	-0.0267774	0.00381997	2.39994e-12	49.1379
		rs2524119	C	T	0.0237527	0.00368586	1.2e-10	41.5287
		rs2624847	T	G	0.0268408	0.00422243	2.1e-10	40.4079
		rs2688194	C	T	0.0440712	0.00665805	3.59998e-11	43.8143
		rs28416520	A	G	-0.0356415	0.00372893	1.20005e-21	91.3573
		rs2844466	C	T	-0.0472066	0.00383583	8.30042e-35	151.456
		rs28797500	C	T	-0.0846069	0.00443452	3.80014e-81	364.014
		rs2941506	G	A	0.0373779	0.00397463	5.19996e-21	88.4375
		rs299168	A	G	0.0506456	0.00628843	8.00018e-16	64.8633
		rs345985	T	C	-0.0238739	0.00374945	1.89998e-10	40.5426
		rs34811474	A	G	-0.0238895	0.0043662	4.49997e-08	29.9369
		rs349306	A	G	0.0525066	0.00561478	8.60003e-21	87.4505
		rs34962991	A	G	-0.0983543	0.00383238	2.89734e-145	658.642
		rs3803756	T	A	-0.0247507	0.00384048	1.2e-10	41.534
		rs4049337	C	G	-0.0257386	0.00401737	1.5e-10	41.0474
		rs419128	A	G	-0.0347717	0.00386202	2.19989e-19	81.063
		rs4408133	C	G	0.0316029	0.00391465	6.89922e-16	65.173
		rs4491723	G	A	0.0310704	0.00418072	1.10002e-13	55.2321
		rs4495657	C	T	0.0328462	0.00376043	2.39994e-18	76.2949
		rs4668354	G	C	0.0347835	0.00380081	5.60015e-20	83.7518
		rs4679121	T	C	-0.038058	0.00604834	3.09999e-10	39.5931
		rs4716056	G	A	0.0214312	0.00379142	1.6e-08	31.9513
		rs4782369	C	G	0.0300142	0.00392749	2.09991e-14	58.4014
		rs4821798	C	T	-0.0434503	0.00398813	1.20005e-27	118.699
		rs4886238	A	G	0.0379851	0.0039464	6.29941e-22	92.6455
		rs507926	C	T	0.0298505	0.00494009	1.5e-09	36.5118
		rs536092	T	C	0.0238492	0.00381037	3.89996e-10	39.1754
		rs55707872	C	A	0.0353746	0.00397578	5.70033e-19	79.1659
		rs55848327	A	G	0.0251522	0.00437233	8.79995e-09	33.0922
		rs58279426	C	T	0.0675842	0.00369987	1.50003e-74	333.67
		rs60907808	G	A	-0.0443796	0.00525887	3.19963e-17	71.2167
		rs6139074	C	A	-0.0306464	0.00456118	1.80011e-11	45.1445
		rs61870304	G	A	-0.0368462	0.00611348	1.7e-09	36.3252
		rs62156695	G	A	-0.0640509	0.00603671	2.70023e-26	112.577
		rs62445870	T	C	0.0745712	0.012408	1.89998e-09	36.1192
		rs6435156	T	C	-0.0263107	0.0042185	4.49997e-10	38.8999
		rs6470643	C	A	-0.0282893	0.0044663	2.39999e-10	40.1189
		rs6500437	C	T	-0.0354601	0.00397468	4.60045e-19	79.5931
		rs6584351	G	A	0.0204696	0.00367696	2.59998e-08	30.9914
		rs6667957	C	T	-0.0259762	0.00374996	4.30031e-12	47.9842
		rs6736096	C	T	0.0201113	0.00368295	4.70002e-08	29.8187
		rs6830848	T	G	-0.0347717	0.00368223	3.59998e-21	89.1723
		rs6912979	C	T	-0.0255493	0.00409197	4.30002e-10	38.9846
		rs6961014	G	C	-0.029044	0.00451308	1.2e-10	41.4159
		rs7087644	G	A	-0.0839477	0.00931223	1.99986e-19	81.2662
		rs7125555	T	C	-0.0276469	0.00368739	6.4998e-14	56.2153
		rs72708144	C	T	0.0587965	0.00921141	1.7e-10	40.7428
		rs72814771	G	T	0.0493593	0.0062528	2.90001e-15	62.3145
		rs72827480	C	T	0.0270835	0.00376142	6.00067e-13	51.8449
		rs73037453	T	C	-0.0264143	0.00468736	1.7e-08	31.7557
		rs7347500	A	G	-0.0488582	0.00444727	4.49987e-28	120.695
		rs746748	T	C	0.0474397	0.00728581	7.50067e-11	42.3963
		rs74701710	A	G	-0.0483435	0.00803605	1.79999e-09	36.1902
		rs74742883	G	T	-0.0310808	0.00445473	2.99985e-12	48.679
		rs75770066	G	A	0.231048	0.0106265	8.09096e-105	472.742
		rs7589040	T	C	-0.0315167	0.00449719	2.39994e-12	49.1133
		rs7661090	T	C	-0.0352894	0.0059614	3.2e-09	35.0423
		rs76928871	G	A	0.043013	0.00468506	4.30031e-20	84.2887
		rs77100210	C	A	0.113128	0.008439	5.60015e-41	179.704
		rs7778113	T	G	0.0279687	0.0039179	9.3994e-13	50.961
		rs7779	C	G	0.0398625	0.00707203	1.7e-08	31.7717
		rs77952879	C	G	-0.0421247	0.00694851	1.29999e-09	36.7528
		rs78080415	C	T	0.0298435	0.00524617	1.29999e-08	32.3605
		rs7827991	A	C	0.041731	0.00688397	1.29999e-09	36.7485
		rs7845046	A	T	-0.0492105	0.0083836	4.39997e-09	34.4552
		rs809673	G	A	-0.0417213	0.00376875	1.69981e-28	122.552
		rs888368	G	A	0.0221884	0.00368454	1.7e-09	36.2648
		rs9307242	C	T	-0.0271568	0.00382072	1.20005e-12	50.5204
		rs9313736	A	G	-0.0314315	0.00377284	8.00018e-17	69.4054
		rs9358956	C	G	-0.0658709	0.00494254	1.59993e-40	177.618
		rs9438982	A	C	-0.0471437	0.00394883	7.39946e-33	142.531
		rs9607474	T	C	-0.032426	0.00573242	1.5e-08	31.9971
		rs9613667	C	A	-0.0232454	0.00387681	2e-09	35.9522
		rs9788714	A	G	-0.0429278	0.00380771	1.80011e-29	127.101
		rs9818740	A	G	-0.0278441	0.00413884	1.69981e-11	45.2594
		rs9915489	T	A	0.043559	0.00390689	7.19946e-29	124.306
NAFLD, nonalcoholic fatty liver disease; SNP, single nucleotide polymorphism; EA, effect allele; OA, other effect allele; SE, standard error.

## Sheet: Table S2
	Table S2. Instrumental variable information used for Mendelian randomization on the association between NAFLD and reproductive traits.
Exposure	Outcomes	SNP	EA	OA	Beta	SE	pval	F
NAFLD	Age at menarche	rs1397844	C	T	0.101063	0.0211625	1.79e-06	22.8061
		rs2933904	A	G	0.0804682	0.0169093	1.95e-06	22.6463
		rs710462	T	G	-0.0759048	0.0164732	4.07e-06	21.2316
		rs7144175	C	G	0.114681	0.0243596	2.5e-06	22.1637
		rs73001065	C	G	0.281009	0.0326406	7.36e-18	74.1181
		rs8108364	T	C	-0.129307	0.024517	1.33e-07	27.8169
NAFLD	Age at first sexual intercourse	rs1397844	C	T	0.101063	0.0211625	1.79201e-06	22.8061
	and Age at first birth	rs2933904	A	G	0.0804682	0.0169093	1.94702e-06	22.6463
		rs3747207	A	G	0.288601	0.019822	5.07341e-48	211.983
		rs429358	C	T	-0.136615	0.0239288	1.13501e-08	32.5953
		rs710462	T	G	-0.0759048	0.0164732	4.06996e-06	21.2316
		rs77888509	A	G	-0.114621	0.0243933	2.61601e-06	22.0794
		rs780093	C	T	-0.0769064	0.0166949	4.09298e-06	21.2206
		rs8108364	T	C	-0.129307	0.024517	1.33401e-07	27.8169
		rs9922619	T	G	0.0766643	0.0162305	2.31798e-06	22.3112
NAFLD	Age at last birth	rs1397844	C	T	0.101063	0.0211625	1.79201e-06	22.8061
		rs28601761	G	C	-0.110033	0.0164425	2.20191e-11	44.7827
		rs2933904	A	G	0.0804682	0.0169093	1.94702e-06	22.6463
		rs3747207	A	G	0.288601	0.019822	5.07341e-48	211.983
		rs429358	C	T	-0.136615	0.0239288	1.13501e-08	32.5953
		rs710462	T	G	-0.0759048	0.0164732	4.06996e-06	21.2316
		rs7144175	C	G	0.114681	0.0243596	2.503e-06	22.1637
		rs73001065	C	G	0.281009	0.0326406	7.35699e-18	74.1181
		rs77888509	A	G	-0.114621	0.0243933	2.61601e-06	22.0794
		rs780093	C	T	-0.0769064	0.0166949	4.09298e-06	21.2206
		rs8108364	T	C	-0.129307	0.024517	1.33401e-07	27.8169
		rs9922619	T	G	0.0766643	0.0162305	2.31798e-06	22.3112
NAFLD	Age at menopause	rs3747207	A	G	0.288601	0.019822	5.07341e-48	211.983
		rs429358	C	T	-0.136615	0.0239288	1.13501e-08	32.5953
		rs73001065	C	G	0.281009	0.0326406	7.35699e-18	74.1181
		rs8108364	T	C	-0.129307	0.024517	1.33401e-07	27.8169
	NAFLD, nonalcoholic fatty liver disease; SNP, single nucleotide polymorphism; EA, effect allele; OA, other effect allele; SE, standard error.

## Sheet: Table S3
Table S3. Instrumental variable information for mediators used in Mendelian randomization.
	SNP	EA	OA	Beta	SE	pval	F
Body mass index	rs10063055	T	C	0.0136775	0.00226991	1.7e-09	36.3075
	rs10160769	C	G	-0.0155862	0.00242199	1.2e-10	41.4129
	rs10172483	T	A	0.0127394	0.00232602	4.30002e-08	29.9965
	rs10182416	G	A	0.0130378	0.00197134	3.69999e-11	43.7407
	rs10184537	T	C	-0.016303	0.00208355	5.10035e-15	61.2248
	rs10402950	C	T	0.0135545	0.00218692	5.69994e-10	38.415
	rs10423928	A	T	-0.0340136	0.00249869	3.40017e-42	185.302
	rs10505836	C	A	0.0184851	0.00287086	1.2e-10	41.4591
	rs10510025	T	C	0.0175643	0.00229886	2.19989e-14	58.3763
	rs1064213	A	G	0.0149301	0.00197196	3.69999e-14	57.323
	rs10742752	C	T	0.0117979	0.00202961	6.1e-09	33.7897
	rs10760277	T	C	0.0138734	0.00203825	1e-11	46.3288
	rs10771041	T	C	0.0213233	0.0030884	5.00035e-12	47.6696
	rs10780248	A	G	-0.0121232	0.00199415	1.2e-09	36.9589
	rs1078141	T	C	0.0142239	0.00205862	4.90004e-12	47.7403
	rs10799778	G	T	-0.0182237	0.00264876	6.00067e-12	47.3356
	rs10824211	T	C	0.0207688	0.00286631	4.30031e-13	52.5021
	rs10832778	G	C	0.0115628	0.00203985	1.40001e-08	32.1314
	rs10927006	C	T	-0.0168156	0.00281467	2.30001e-09	35.6919
	rs10960293	T	G	-0.0140984	0.00210242	1.99986e-11	44.9677
	rs10989067	A	G	0.0169514	0.00212349	1.39991e-15	63.7251
	rs11001963	T	C	0.0116794	0.00201921	7.29995e-09	33.4563
	rs11009685	T	C	-0.0130834	0.00230766	1.40001e-08	32.1438
	rs11012732	G	A	0.0216425	0.00210126	7.10068e-25	106.085
	rs11057072	G	A	0.0128422	0.00233829	4e-08	30.1635
	rs11079849	T	C	-0.020093	0.00211163	1.80011e-21	90.5428
	rs11099020	T	C	-0.0142038	0.00206202	5.60015e-12	47.4486
	rs11115160	A	G	-0.0130768	0.00233641	2.19999e-08	31.326
	rs11122450	G	T	-0.0116316	0.00202425	9.09997e-09	33.018
	rs11134679	G	A	0.0182459	0.00213286	1.20005e-17	73.1823
	rs11150745	G	A	-0.0211611	0.00212961	2.90001e-23	98.7362
	rs111598585	T	C	-0.0142245	0.00243798	5.39995e-09	34.0419
	rs11161044	C	G	0.0169247	0.00251308	1.59993e-11	45.3554
	rs11165643	T	C	0.0193319	0.00200337	4.90004e-22	93.1165
	rs111689389	C	G	-0.0136706	0.00219522	4.70002e-10	38.781
	rs11218510	A	G	-0.0144616	0.00202121	8.4004e-13	51.1929
	rs1126930	C	G	0.0322695	0.00535892	1.7e-09	36.2602
	rs113079574	T	C	-0.0155896	0.00251598	5.80003e-10	38.3933
	rs113603865	T	C	0.0186013	0.00242689	1.80011e-14	58.7471
	rs113624107	A	G	0.0150461	0.00236876	2.1e-10	40.3465
	rs11525873	C	T	-0.0239781	0.00333603	6.59933e-13	51.6618
	rs11607476	C	A	0.015712	0.00199179	3.10027e-15	62.2266
	rs11608710	G	T	0.0248489	0.00415281	2.19999e-09	35.8039
	rs11610621	A	T	0.0164869	0.00278318	3.09999e-09	35.091
	rs11630647	A	G	-0.012674	0.00228082	2.69998e-08	30.8777
	rs116374395	A	G	0.0318817	0.00536236	2.80001e-09	35.3485
	rs11642090	C	T	0.0114184	0.00205925	2.90001e-08	30.7463
	rs11656076	A	G	-0.0154285	0.00237054	7.59976e-11	42.3597
	rs1167311	A	G	-0.0192649	0.00213109	1.59993e-19	81.7203
	rs11691869	A	C	-0.0193158	0.00205562	5.60015e-21	88.2957
	rs11709402	G	A	0.0228192	0.00220796	4.90004e-25	106.812
	rs11757278	C	T	-0.0146269	0.00214834	9.8992e-12	46.3552
	rs11778219	G	A	0.015796	0.0026874	4.20001e-09	34.5485
	rs118136827	T	G	-0.0132582	0.0022019	1.7e-09	36.2555
	rs1191600	A	C	-0.0122197	0.00202687	1.7e-09	36.3471
	rs11919665	T	A	-0.0127854	0.00211292	1.40001e-09	36.6153
	rs12072739	G	A	0.0157008	0.00236691	3.29989e-11	44.0028
	rs12089815	A	G	-0.0123121	0.00198606	5.69994e-10	38.4308
	rs12101393	G	C	-0.0160905	0.00241172	2.49977e-11	44.5128
	rs12140153	T	G	-0.033075	0.0034589	1.20005e-21	91.4374
	rs12149660	A	G	-0.0227338	0.00311586	2.99985e-13	53.2339
	rs12259464	A	G	0.0130895	0.00198686	4.49987e-11	43.4022
	rs12273545	T	C	0.0248393	0.00428551	6.80002e-09	33.5949
	rs12340969	T	C	-0.0208868	0.0019941	1.10002e-25	109.711
	rs12364470	G	T	0.0192705	0.0026658	4.90004e-13	52.2554
	rs12440603	T	C	0.0139285	0.0020011	3.40017e-12	48.4475
	rs12462975	A	G	0.0195822	0.00212071	2.60016e-20	85.263
	rs12541408	C	T	-0.0143261	0.00212723	1.59993e-11	45.3552
	rs1263629	G	A	0.0176064	0.00282352	4.49997e-10	38.883
	rs1266874	G	A	0.0140966	0.0020712	1e-11	46.3217
	rs12681792	A	C	0.0148693	0.00251693	3.50002e-09	34.9011
	rs12692596	T	C	0.0130872	0.00203738	1.29999e-10	41.2619
	rs12696039	G	A	-0.0152802	0.0027705	3.50002e-08	30.4188
	rs12712767	A	G	0.0114221	0.00204487	2.30001e-08	31.2004
	rs1286058	A	T	0.0149126	0.00216922	6.20012e-12	47.2606
	rs12881629	G	A	0.0220748	0.00358929	7.69999e-10	37.8248
	rs12921986	G	A	0.0203327	0.0036983	3.79997e-08	30.2264
	rs12937411	T	C	-0.017187	0.00201383	1.39991e-17	72.8374
	rs1296328	C	A	-0.018862	0.001999	3.90032e-21	89.0328
	rs12974458	T	C	0.0152466	0.00199717	2.29985e-14	58.2795
	rs13012070	A	G	-0.0136501	0.00234795	6.1e-09	33.7982
	rs13033310	A	G	0.012611	0.0022826	3.29997e-08	30.5239
	rs13097918	A	T	0.0145561	0.0024161	1.7e-09	36.2961
	rs13107325	T	C	0.0475799	0.00375479	8.49963e-37	160.574
	rs13176429	C	T	0.0141555	0.00213122	3.10027e-11	44.1158
	rs1320251	T	C	-0.0180321	0.00199407	1.50003e-19	81.7734
	rs13218383	G	C	-0.0144025	0.00209236	5.79963e-12	47.3809
	rs1322842	G	A	-0.0131292	0.00203539	1.09999e-10	41.6084
	rs13248187	C	T	0.015764	0.00224155	1.99986e-12	49.4579
	rs1327259	G	A	-0.0148532	0.00203363	2.80027e-13	53.3453
	rs13291723	A	G	0.0110318	0.00199876	3.40001e-08	30.4629
	rs13427822	G	A	-0.0181515	0.00224142	5.60015e-16	65.5811
	rs1346841	A	G	-0.013056	0.0020172	9.70063e-11	41.8912
	rs1360201	T	C	0.0130075	0.00197747	4.79954e-11	43.2681
	rs140159717	T	C	-0.0246882	0.00370967	2.80027e-11	44.2903
	rs1411432	C	A	0.0214668	0.0025491	3.69999e-17	70.9187
	rs1438945	A	T	-0.0133824	0.00219791	1.09999e-09	37.0722
	rs1441264	A	G	0.0179033	0.00205854	3.40017e-18	75.6393
	rs1451963	T	G	0.022201	0.00360585	7.39997e-10	37.9079
	rs1458156	T	C	0.014075	0.00197951	1.20005e-12	50.557
	rs145981104	G	A	0.022711	0.00404552	2e-08	31.5155
	rs146569428	A	G	0.0139533	0.00248571	2e-08	31.5103
	rs1471093	A	G	0.0134619	0.00203996	4.10015e-11	43.5481
	rs1471740	C	T	0.0193576	0.00225404	8.9002e-18	73.753
	rs147568678	C	T	-0.0133327	0.00233034	1.09999e-08	32.7339
	rs1477290	C	T	0.0337772	0.00289815	2.19989e-31	135.833
	rs147730268	T	G	-0.0350799	0.00358357	1.29987e-22	95.8263
	rs1503526	C	T	0.0154308	0.00197681	5.90065e-15	60.9322
	rs156201	C	G	0.0131899	0.00228932	8.30004e-09	33.1948
	rs1582931	A	G	-0.0133419	0.0019956	2.29985e-11	44.698
	rs1608113	T	A	-0.0117766	0.00205086	9.29994e-09	32.9737
	rs1609010	G	A	0.0209773	0.0019963	7.89951e-26	110.42
	rs16965658	G	A	-0.0243736	0.00418404	5.69994e-09	33.935
	rs17056301	C	T	0.0135831	0.0022697	2.19999e-09	35.8147
	rs17132130	C	G	-0.0178418	0.00238564	7.50067e-14	55.9329
	rs17149254	C	T	-0.0213507	0.00255804	7.00003e-17	69.6642
	rs17289010	G	A	-0.0134661	0.00210438	1.6e-10	40.9482
	rs17399739	G	A	0.0270713	0.00391006	4.40048e-12	47.9349
	rs17446299	G	C	0.0153235	0.00266515	8.9e-09	33.0577
	rs17544384	C	T	0.0140931	0.00241434	5.30005e-09	34.0735
	rs17668356	G	C	-0.0230543	0.00279318	1.50003e-16	68.1249
	rs17724992	G	A	-0.017199	0.00224218	1.69981e-14	58.839
	rs17770336	T	C	0.0242931	0.00211161	1.29987e-30	132.354
	rs1778830	A	G	0.0140775	0.00205596	7.50067e-12	46.8837
	rs1788808	G	A	-0.020404	0.00198255	7.70016e-25	105.921
	rs1793636	C	G	-0.0133343	0.0021408	4.70002e-10	38.7961
	rs1805123	G	T	-0.0167569	0.00229711	2.99985e-13	53.2137
	rs1834144	A	C	-0.0140112	0.00205213	8.60003e-12	46.6166
	rs1861410	T	C	-0.0212558	0.00198918	1.20005e-26	114.184
	rs1884897	G	A	0.020001	0.00205634	2.29985e-22	94.6049
	rs1919243	C	T	0.0116759	0.00200175	5.49997e-09	34.0221
	rs1928706	A	G	-0.0119847	0.00198846	1.7e-09	36.3263
	rs1934102	A	G	-0.0136682	0.00210374	8.19974e-11	42.2123
	rs1967772	A	G	-0.0170434	0.00220377	1e-14	59.8108
	rs1990662	C	A	0.0144775	0.00251798	8.9e-09	33.0585
	rs2035936	T	G	0.0370863	0.00435778	1.69981e-17	72.4263
	rs2051559	C	T	0.0204078	0.00291963	2.80027e-12	48.8581
	rs2075466	C	G	0.0132903	0.00223627	2.80001e-09	35.32
	rs2102278	G	A	0.0118583	0.0021139	2e-08	31.4685
	rs213518	C	T	0.0157894	0.00280491	1.79999e-08	31.6879
	rs2153740	G	A	-0.0112551	0.00199313	1.6e-08	31.888
	rs215634	G	A	-0.0155223	0.00203492	2.39994e-14	58.1859
	rs2172131	C	T	-0.0149382	0.00200386	8.99912e-14	55.5727
	rs2192158	G	A	-0.015012	0.00198302	3.69999e-14	57.309
	rs2193101	G	C	-0.0142847	0.00256649	2.59998e-08	30.9787
	rs2216931	A	C	0.0169109	0.00208587	5.19996e-16	65.7293
	rs2234458	T	C	-0.0203841	0.00205579	3.59998e-23	98.3163
	rs2249825	C	G	-0.0146183	0.00223793	6.4998e-11	42.6678
	rs2271189	A	G	-0.0163086	0.00201869	6.4998e-16	65.2671
	rs2275003	G	A	-0.0119236	0.00197803	1.7e-09	36.337
	rs2289379	T	C	-0.0152765	0.00202952	5.19996e-14	56.658
	rs2307111	C	T	-0.0280042	0.00202203	1.29987e-43	191.81
	rs2342892	G	T	-0.0126972	0.00197715	1.29999e-10	41.2417
	rs2381404	C	T	0.0139664	0.00229974	1.29999e-09	36.8817
	rs2398861	G	A	0.0179932	0.00226733	2.09991e-15	62.9778
	rs2425816	A	G	0.0122284	0.00201106	1.2e-09	36.9734
	rs2433733	A	G	-0.0171805	0.00210907	3.80014e-16	66.3574
	rs2439823	G	A	0.0191998	0.00199108	5.30029e-22	92.9857
	rs2482356	C	T	-0.0113511	0.00199506	1.29999e-08	32.3716
	rs2512892	C	T	0.0129468	0.00199819	9.20026e-11	41.9809
	rs252761	T	G	-0.0115046	0.00201769	1.2e-08	32.5113
	rs2568958	A	G	0.0222928	0.00201204	1.59993e-28	122.76
	rs2569993	C	T	0.01267	0.00212202	2.39999e-09	35.6496
	rs2606228	C	A	-0.0138791	0.00208379	2.70023e-11	44.3624
	rs2616143	A	G	-0.0138738	0.00212547	6.70039e-11	42.607
	rs2618039	T	A	0.0143963	0.0020317	1.39991e-12	50.2091
	rs2678204	G	T	0.024161	0.00208158	3.80014e-31	134.724
	rs2725371	G	A	-0.0160301	0.00215845	1.10002e-13	55.1555
	rs2781668	T	C	0.0148965	0.00265988	2.1e-08	31.3649
	rs2791643	T	C	-0.0133837	0.00231332	7.19996e-09	33.4719
	rs28350	G	A	-0.0180335	0.00258234	2.90001e-12	48.7678
	rs28366156	C	T	-0.0264826	0.00292978	1.59993e-19	81.7055
	rs2837996	C	T	0.0126647	0.00207859	1.09999e-09	37.1238
	rs28404639	T	C	-0.0117129	0.00205533	1.2e-08	32.4762
	rs28489620	A	G	-0.0153737	0.00220025	2.80027e-12	48.8217
	rs2861685	C	T	-0.0171274	0.00199763	1e-17	73.5111
	rs2870111	T	C	-0.0157151	0.00201912	7.10068e-15	60.5773
	rs2875762	C	G	0.015339	0.0023121	3.29989e-11	44.013
	rs2899644	T	C	0.0149659	0.0023609	2.30001e-10	40.1838
	rs2920503	T	C	-0.0140307	0.00219666	1.7e-10	40.7974
	rs2941452	G	A	0.0111622	0.00203237	4e-08	30.1644
	rs2962334	T	G	0.0432552	0.00703547	7.79992e-10	37.7999
	rs317656	A	T	-0.0144763	0.00221303	6.09958e-11	42.7898
	rs3212038	G	A	0.0149201	0.0021124	1.59993e-12	49.8874
	rs3213943	A	C	-0.0179406	0.00288163	4.79999e-10	38.7612
	rs32421	T	A	0.0132315	0.00237757	2.59998e-08	30.9707
	rs329118	T	C	-0.0165734	0.0020038	1.29987e-16	68.4092
	rs329651	T	G	0.0157218	0.00250202	3.29997e-10	39.4842
	rs34045288	T	C	0.0234784	0.00209371	3.50026e-29	125.749
	rs34153025	C	T	-0.0389151	0.00678155	9.59997e-09	32.929
	rs34234296	A	G	-0.014947	0.00204032	2.39994e-13	53.6675
	rs34481751	A	C	-0.0185029	0.00270404	7.8001e-12	46.8224
	rs34517439	A	C	0.038848	0.00304983	3.59998e-37	162.251
	rs34696181	C	T	0.0114345	0.00198283	8.10009e-09	33.2555
	rs34811474	A	G	-0.0285293	0.00234269	4.10015e-34	148.304
	rs349071	A	G	-0.0133062	0.00198231	1.9002e-11	45.0573
	rs35154326	G	A	-0.0130427	0.00223442	5.30005e-09	34.0726
	rs35364449	T	C	0.0217069	0.00318335	9.20026e-12	46.4972
	rs35697587	A	G	-0.0164677	0.00198067	9.20026e-17	69.126
	rs35697691	G	C	0.0230305	0.00352223	6.20012e-11	42.7535
	rs35809007	A	G	-0.0171009	0.00205627	9.09913e-17	69.1636
	rs35957544	T	G	-0.0196429	0.00200438	1.10002e-22	96.0398
	rs36007635	A	G	-0.021045	0.00286788	2.19989e-13	53.8488
	rs36061954	T	C	0.0128445	0.00201928	2e-10	40.4614
	rs3764625	G	T	-0.0117714	0.00201523	5.19996e-09	34.1198
	rs3766823	A	G	0.016056	0.0026141	8.10009e-10	37.7251
	rs3784710	C	T	-0.0297067	0.00236042	2.49977e-36	158.391
	rs3803286	G	A	-0.0186417	0.00209828	6.4003e-19	78.9304
	rs3807566	T	G	-0.0120727	0.00199583	1.5e-09	36.5899
	rs3814883	T	C	0.0240107	0.00198424	1e-33	146.427
	rs3851998	G	C	-0.0136071	0.00226874	2e-09	35.9718
	rs3866805	A	C	0.0117835	0.00206546	1.2e-08	32.5473
	rs3897102	T	C	0.0120838	0.00202716	2.5e-09	35.5329
	rs3901286	A	C	-0.0225553	0.00275602	2.70023e-16	66.978
	rs3902951	G	T	0.0141019	0.00235267	2e-09	35.928
	rs3935190	A	G	-0.0144864	0.00199701	4.00037e-13	52.6212
	rs394608	C	T	0.0186353	0.00199484	9.49948e-21	87.2683
	rs40071	C	T	-0.0261666	0.00258163	3.80014e-24	102.732
	rs4017425	T	C	-0.0125817	0.00198035	2.1e-10	40.3641
	rs4055791	T	C	-0.0178082	0.00200801	7.39946e-19	78.6517
	rs406388	G	C	0.015973	0.00260181	8.30004e-10	37.6896
	rs41279738	G	T	0.0684263	0.0062225	4.00037e-28	120.925
	rs41315816	C	T	0.0254409	0.00419129	1.29999e-09	36.8442
	rs4148155	G	A	-0.0229681	0.00310659	1.39991e-13	54.6616
	rs4261944	G	T	0.0138553	0.00205652	1.59993e-11	45.3906
	rs4284600	C	T	0.0119673	0.00199506	2e-09	35.9816
	rs429343	G	A	-0.0173795	0.00199729	3.29989e-18	75.7168
	rs429358	C	T	-0.0266723	0.00274373	2.39994e-22	94.5014
	rs4307239	G	A	0.0121413	0.00198816	1e-09	37.293
	rs4419475	T	A	0.011487	0.0020106	1.09999e-08	32.6409
	rs4456769	T	C	0.0146111	0.00210138	3.59998e-12	48.3456
	rs4477562	T	C	0.0296118	0.00298011	2.90001e-23	98.7336
	rs4482463	A	C	-0.0313175	0.00370692	2.99985e-17	71.3753
	rs45486197	A	G	0.025766	0.00403737	1.7e-10	40.7284
	rs4562625	G	C	-0.0130522	0.00202513	1.2e-10	41.5395
	rs4605363	C	A	0.0163638	0.00207733	3.29989e-15	62.0522
	rs4625888	T	C	0.0117507	0.00198303	3.09999e-09	35.1131
	rs4648450	A	C	-0.014837	0.00198775	8.4004e-14	55.7146
	rs4658403	T	C	-0.0188877	0.00264997	1e-12	50.8015
	rs4672338	T	C	0.0135646	0.00208669	8.00018e-11	42.2569
	rs4722398	T	C	0.0186993	0.00287545	7.89951e-11	42.2901
	rs4764949	G	A	-0.0183924	0.00211197	3.10027e-18	75.8405
	rs4790292	A	C	-0.0254509	0.00275603	2.60016e-20	85.2783
	rs4820410	G	A	-0.0177457	0.00208527	1.69981e-17	72.4205
	rs4832298	T	C	-0.015965	0.00212268	5.40008e-14	56.5677
	rs4858940	C	T	0.0229281	0.00309976	1.39991e-13	54.7117
	rs4876611	G	A	0.0197549	0.00220502	3.29989e-19	80.2647
	rs4929923	C	T	0.0189424	0.00206436	4.49987e-20	84.1975
	rs512121	C	T	-0.0159359	0.00252176	2.59998e-10	39.9343
	rs529200	G	A	0.0168965	0.0019785	1.29987e-17	72.9325
	rs539515	C	A	0.0495291	0.0024426	1.99986e-91	411.165
	rs55714539	C	A	0.0175719	0.00210043	6.00067e-17	69.9876
	rs55726687	A	G	0.02483	0.00242628	1.39991e-24	104.73
	rs55769038	A	G	0.0160961	0.00201096	1.20005e-15	64.067
	rs557951	G	T	0.0140534	0.00213387	4.49987e-11	43.3737
	rs558887	G	A	-0.0129976	0.00214881	1.5e-09	36.5873
	rs559231	T	G	0.0134907	0.00203562	3.40017e-11	43.9213
	rs56038322	A	G	0.0139276	0.00214833	8.99912e-11	42.0291
	rs56133507	G	T	0.0137622	0.00247385	2.69998e-08	30.9477
	rs56143236	T	C	0.0126667	0.00226533	2.30001e-08	31.2654
	rs56161855	T	A	0.0224575	0.00291784	1.39991e-14	59.2379
	rs56203622	C	T	0.0179769	0.00280183	1.40001e-10	41.1667
	rs56352336	C	T	-0.016327	0.00275021	2.90001e-09	35.2437
	rs56399737	T	C	-0.0161325	0.00199646	6.4003e-16	65.2953
	rs56858768	A	G	0.0159188	0.00217378	2.39994e-13	53.6277
	rs56893062	G	T	0.0125141	0.00215383	6.19998e-09	33.758
	rs56930105	T	C	0.0157557	0.00286187	3.69999e-08	30.3093
	rs57636386	C	T	-0.0412553	0.00358326	1.10002e-30	132.557
	rs57989773	C	T	0.0133488	0.00236315	1.6e-08	31.9082
	rs58862095	T	C	-0.0229877	0.00200786	2.39994e-30	131.076
	rs59068084	T	G	0.0110552	0.00201048	3.79997e-08	30.2367
	rs59227842	G	A	0.0229675	0.00215313	1.50003e-26	113.786
	rs594024	C	T	-0.0146771	0.00199081	1.69981e-13	54.3527
	rs6023655	G	A	-0.0147346	0.00234997	3.59998e-10	39.3144
	rs60764613	T	G	0.02099	0.00282688	1.10002e-13	55.1328
	rs61740466	A	G	-0.0135153	0.00231885	5.60003e-09	33.9708
	rs61813324	T	C	0.0290259	0.00292038	2.80027e-23	98.7854
	rs61828641	A	G	0.0224585	0.00315913	1.20005e-12	50.539
	rs61871615	T	C	-0.0267159	0.00359269	1e-13	55.2968
	rs61903695	G	A	0.0166235	0.00227115	2.49977e-13	53.5739
	rs61992671	G	A	-0.0161925	0.00206924	5.10035e-15	61.2359
	rs62020775	A	T	-0.0165665	0.0028635	7.19996e-09	33.4709
	rs62072006	C	A	0.0156492	0.00282374	2.99999e-08	30.7139
	rs62107261	C	T	-0.0911559	0.00460882	4.60045e-87	391.192
	rs62176243	T	A	-0.0149699	0.00228878	6.09958e-11	42.7789
	rs62190049	C	G	-0.0111798	0.00203614	4e-08	30.1476
	rs62241847	G	A	-0.0124263	0.00212897	5.30005e-09	34.0678
	rs62246311	A	G	0.0207539	0.00325487	1.79999e-10	40.6567
	rs62379271	G	T	0.0117237	0.00200557	5e-09	34.1707
	rs6265	T	C	-0.0399185	0.00252719	3.29989e-56	249.501
	rs6430068	A	G	0.0186066	0.0031882	5.30005e-09	34.0599
	rs6444950	A	G	0.0158525	0.00232007	8.30042e-12	46.6867
	rs6474856	T	C	-0.0122041	0.00207048	3.79997e-09	34.7432
	rs6531639	A	G	-0.0136291	0.00233909	5.69994e-09	33.9501
	rs6545714	A	G	-0.0205219	0.00201573	2.39994e-24	103.65
	rs6560906	C	T	-0.012198	0.00214136	1.2e-08	32.4487
	rs6561937	A	T	-0.015934	0.00230346	4.60045e-12	47.8507
	rs6567160	C	T	0.0541723	0.00234213	2.30144e-118	534.974
	rs6575340	A	G	0.0207333	0.00206189	8.69961e-24	101.113
	rs66679256	T	C	0.0148864	0.00198759	6.89922e-14	56.0952
	rs6669189	T	C	0.0171368	0.00201682	1.9002e-17	72.198
	rs6669341	G	A	-0.0170287	0.0019986	1.59993e-17	72.5958
	rs6682438	C	T	0.0131586	0.00210047	3.69999e-10	39.2452
	rs6696828	C	G	0.0137805	0.00214061	1.2e-10	41.4433
	rs6705567	C	T	-0.0146168	0.00204919	9.79941e-13	50.8792
	rs6707827	G	A	0.0119437	0.00217332	3.89996e-08	30.2016
	rs6710091	G	C	-0.0116835	0.00206707	1.6e-08	31.9474
	rs6713781	C	G	-0.0135736	0.00202799	2.19989e-11	44.798
	rs6725931	T	C	0.0191046	0.00274403	3.29989e-12	48.4728
	rs6744646	G	A	0.0554684	0.00261213	4.49987e-100	450.922
	rs6752979	A	G	0.0125235	0.00211721	3.29997e-09	34.9884
	rs67609008	C	T	0.0170863	0.0022021	8.60003e-15	60.2035
	rs6774894	A	T	0.0133088	0.00205674	9.70063e-11	41.8715
	rs6831088	A	G	-0.0115222	0.0020591	2.19999e-08	31.3124
	rs6843852	T	C	0.0130897	0.00197607	3.50026e-11	43.8788
	rs6909685	T	C	-0.014612	0.00211352	4.70002e-12	47.7977
	rs6922607	G	A	0.0148848	0.00251479	3.2e-09	35.0334
	rs6938973	C	T	0.0182223	0.00201872	1.80011e-19	81.4806
	rs6950388	A	G	0.0155219	0.00244806	2.30001e-10	40.2018
	rs6962980	C	A	-0.0159568	0.00198814	1e-15	64.4166
	rs698147	G	A	-0.0128512	0.00198514	9.60064e-11	41.9088
	rs6998660	G	A	0.0125456	0.00198902	2.80001e-10	39.7836
	rs7024334	G	T	-0.0138177	0.00238338	6.69993e-09	33.6113
	rs7027304	T	C	0.0145492	0.00208703	3.10027e-12	48.5983
	rs7034554	G	A	-0.0129826	0.00204252	2.1e-10	40.4009
	rs7038943	C	T	-0.0140202	0.00208641	1.80011e-11	45.1553
	rs704061	C	T	0.0146374	0.00198552	1.69981e-13	54.3475
	rs705145	A	C	0.0139021	0.0020798	2.29985e-11	44.6805
	rs7070670	T	C	-0.0123274	0.00211928	5.99998e-09	33.835
	rs7081254	C	T	-0.0142516	0.00245216	6.19998e-09	33.7777
	rs7124681	A	C	0.0256977	0.0020063	1.50003e-37	164.058
	rs7132908	A	G	0.0297904	0.00203363	1.39991e-48	214.59
	rs71495038	A	G	0.0277998	0.00370969	6.70039e-14	56.1575
	rs7201895	A	G	-0.0149781	0.00207999	6.00067e-13	51.855
	rs7206608	G	C	0.0135122	0.00211797	1.79999e-10	40.7017
	rs7218014	C	T	0.0189524	0.00249216	2.90001e-14	57.8331
	rs7232171	T	G	0.0123404	0.00200821	8e-10	37.7607
	rs723672	T	C	0.0111273	0.00200698	2.99999e-08	30.7393
	rs7259070	C	T	0.021869	0.00203628	6.59933e-27	115.341
	rs72649373	C	T	0.0178062	0.00287805	6.1e-10	38.2777
	rs72673947	G	A	0.0218864	0.00321496	9.8992e-12	46.3444
	rs72892910	T	G	0.0387798	0.00262053	1.50003e-49	218.994
	rs72976986	A	G	-0.0232257	0.00254712	7.59976e-20	83.1455
	rs73026725	A	C	-0.022318	0.00275052	4.90004e-16	65.8387
	rs73052033	C	T	-0.0303929	0.00254634	7.70016e-33	142.466
	rs7306534	A	G	-0.0112754	0.00205437	4.09996e-08	30.1236
	rs73124396	C	T	-0.0154472	0.0024548	3.09999e-10	39.5975
	rs73142879	T	C	-0.0266936	0.00252257	3.59998e-26	111.977
	rs73193736	G	A	-0.0177165	0.00232002	2.19989e-14	58.3139
	rs73213484	T	A	-0.0225766	0.0028364	1.69981e-15	63.3552
	rs7331420	A	G	-0.0143702	0.00220081	6.59933e-11	42.6344
	rs7357754	G	A	0.0141146	0.00198362	1.10002e-12	50.6314
	rs73601548	T	C	0.0177354	0.00311639	1.29999e-08	32.3876
	rs73985439	C	A	0.0136616	0.00214059	1.7e-10	40.732
	rs7442885	G	C	-0.0228163	0.00241251	3.19963e-21	89.4442
	rs745249	T	C	0.0176118	0.00219724	1.10002e-15	64.2469
	rs74750282	C	T	-0.0196382	0.00352561	2.5e-08	31.0266
	rs7498665	G	A	0.0268646	0.00201997	2.29985e-40	176.877
	rs7516554	T	C	0.0120066	0.00201565	2.59998e-09	35.4821
	rs7519259	A	G	0.0140028	0.00198381	1.69981e-12	49.823
	rs754635	G	C	0.0219925	0.0031093	1.50003e-12	50.0292
	rs75499503	T	C	-0.0180331	0.00241845	8.9002e-14	55.5989
	rs7571496	G	A	-0.0158916	0.00225454	1.80011e-12	49.6843
	rs76183894	C	T	-0.0219584	0.00364437	1.7e-09	36.3042
	rs76267866	T	A	0.0141438	0.00243965	6.69993e-09	33.6107
	rs76702514	G	C	-0.0164862	0.00243278	1.20005e-11	45.9236
	rs7683836	A	G	-0.0122469	0.00199427	8.19993e-10	37.7124
	rs7708584	G	A	-0.0159321	0.0019949	1.39991e-15	63.7828
	rs7761673	A	T	-0.0135915	0.0023901	1.29999e-08	32.3372
	rs7762794	G	A	0.0149077	0.00218606	9.09913e-12	46.5047
	rs7774	A	C	0.014988	0.00215169	3.29989e-12	48.5208
	rs7776021	A	G	0.0123701	0.00218251	1.40001e-08	32.1243
	rs78012460	G	A	-0.0370828	0.00666929	2.69998e-08	30.9162
	rs7802342	G	T	0.0122748	0.00218145	1.79999e-08	31.662
	rs7805441	T	C	0.0133747	0.00198884	1.80011e-11	45.2239
	rs784257	C	T	0.0179315	0.00254968	1.99986e-12	49.4609
	rs78605811	C	A	-0.032737	0.00444673	1.80011e-13	54.1996
	rs7893571	T	G	0.0140553	0.00210152	2.29985e-11	44.7315
	rs7924036	T	G	-0.0142836	0.0019778	5.10035e-13	52.1568
	rs7925100	A	G	0.014725	0.0020221	3.29989e-13	53.028
	rs7942037	C	G	-0.0161952	0.00205793	3.59998e-15	61.9315
	rs7944782	G	T	0.0157606	0.00198748	2.19989e-15	62.884
	rs7947143	A	G	-0.0182782	0.00267522	8.30042e-12	46.6818
	rs7975187	G	A	0.0151361	0.00241251	3.50002e-10	39.3631
	rs79780963	T	C	0.0236803	0.00369591	1.5e-10	41.0517
	rs7996639	A	G	0.0145559	0.00200245	3.59998e-13	52.839
	rs80135274	T	A	0.021339	0.00388113	3.79997e-08	30.2296
	rs8015400	A	C	0.0213422	0.00211709	6.70039e-24	101.625
	rs8020365	A	T	0.0251068	0.00239517	1e-25	109.878
	rs8024137	T	A	0.0156329	0.00276778	1.6e-08	31.9019
	rs8025516	G	T	-0.0146558	0.00207578	1.69981e-12	49.849
	rs8047587	T	G	0.0676323	0.00199438	1e-200	1149.99
	rs8063946	T	C	-0.0251967	0.00436586	7.90005e-09	33.3079
	rs8076669	C	T	0.0140681	0.00199601	1.80011e-12	49.6759
	rs8089514	A	T	0.012988	0.00207588	3.89996e-10	39.1453
	rs8132491	A	G	-0.015375	0.00219317	2.39994e-12	49.1457
	rs815163	C	T	-0.016485	0.00198582	1e-16	68.9125
	rs852042	G	A	-0.0131207	0.00231309	1.40001e-08	32.1758
	rs862320	T	C	-0.0231703	0.00201345	1.20005e-30	132.429
	rs879620	T	C	0.0241136	0.00203595	2.29985e-32	140.278
	rs909892	A	G	-0.0184105	0.00291255	2.59998e-10	39.9562
	rs923994	G	A	-0.0145761	0.00240219	1.29999e-09	36.8187
	rs9291822	T	C	-0.014263	0.00199464	8.60003e-13	51.132
	rs9294260	A	G	0.014782	0.00198818	1e-13	55.2783
	rs9349235	T	C	0.0111809	0.00200924	2.59998e-08	30.9663
	rs935166	A	G	-0.0161066	0.00197292	3.19963e-16	66.6483
	rs9366863	C	T	-0.0285083	0.00210043	5.79963e-42	184.216
	rs9461887	T	C	0.0148892	0.00220206	1.39991e-11	45.7177
	rs9463175	T	C	-0.0115	0.00210115	4.39997e-08	29.9558
	rs9478496	C	T	0.0181836	0.00267493	1.10002e-11	46.2099
	rs9515446	G	A	0.0151051	0.00199052	3.19963e-14	57.5856
	rs9522180	T	C	-0.0141095	0.00199325	1.50003e-12	50.1072
	rs9571687	A	C	-0.0135388	0.0021094	1.40001e-10	41.1948
	rs9638713	G	A	-0.0361735	0.00635399	1.2e-08	32.4107
	rs9673839	G	A	0.0130337	0.00198783	5.50047e-11	42.9909
	rs9830592	A	C	0.0154849	0.00200164	1e-14	59.8473
	rs9839081	A	G	-0.011701	0.00214045	4.60002e-08	29.8838
	rs9843653	C	T	0.0294509	0.00197538	2.90001e-50	222.278
	rs9876664	T	G	-0.0180478	0.00204174	9.60064e-19	78.1354
	rs9888533	T	C	0.0120038	0.0020182	2.69998e-09	35.376
	rs9926784	C	T	-0.023818	0.00254677	8.60003e-21	87.4644
	rs9931586	G	C	-0.0122407	0.00224111	4.70002e-08	29.8323
	rs9951619	G	T	0.0144231	0.00235777	9.49992e-10	37.4209
Major depression	rs1021363	G	A	-0.03	0.0045	2.29e-11	44.4444
	rs10235664	C	T	-0.027	0.0049	4.68e-08	30.3623
	rs10913112	T	C	-0.0262	0.0045	4.53e-09	33.8983
	rs12919291	C	G	0.0327	0.0055	3.09e-09	35.3484
	rs12967143	C	G	-0.0345	0.0047	2.53e-13	53.8818
	rs13037326	T	C	0.031	0.0049	2.4e-10	40.025
	rs1367635	C	T	0.0253	0.0043	4.35e-09	34.6182
	rs150186873	C	A	0.0704	0.012	4.51e-09	34.4178
	rs150346963	T	C	0.0283	0.0044	1.16e-10	41.3683
	rs17641524	T	C	-0.03	0.0053	1.5e-08	32.0399
	rs1931388	G	A	-0.0295	0.0044	1.68e-11	44.9509
	rs1950829	G	A	-0.0297	0.0043	4.74e-12	47.7063
	rs198457	T	C	-0.0315	0.0056	1.9e-08	31.6406
	rs2111592	A	G	0.0263	0.0046	1.35e-08	32.6886
	rs2214123	G	A	-0.0261	0.0045	8.56e-09	33.64
	rs2232423	G	A	-0.062	0.007	1.14e-18	78.449
	rs2418449	C	T	-0.0281	0.0048	4.25e-09	34.2713
	rs247910	G	A	0.0237	0.0043	4.71e-08	30.378
	rs2522831	C	T	0.024	0.0043	2.11e-08	31.152
	rs2568958	A	G	0.0382	0.0044	2.9e-18	75.374
	rs28541419	G	C	-0.0292	0.0052	1.76e-08	31.5325
	rs30266	A	G	0.0366	0.0046	1.43e-15	63.3062
	rs354155	C	G	-0.0449	0.0075	1.75e-09	35.8402
	rs3807865	A	G	0.031	0.0044	1.09e-12	49.6384
	rs4141983	C	T	-0.0264	0.0046	9.69e-09	32.9376
	rs4497414	C	T	0.0291	0.0044	2.93e-11	43.7402
	rs4799949	T	C	-0.0292	0.0046	1.4e-10	40.2949
	rs4936276	C	G	0.0278	0.0044	3.57e-10	39.9194
	rs508502	T	C	-0.0264	0.0048	3.56e-08	30.25
	rs59082935	T	C	0.0363	0.0066	3.07e-08	30.25
	rs59283172	A	G	-0.039	0.007	2.41e-08	31.0408
	rs61914045	A	G	0.0309	0.0054	7.96e-09	32.7438
	rs62535714	A	G	0.0339	0.0058	4.69e-09	34.162
	rs66511648	C	T	0.0297	0.0048	6.03e-10	38.2852
	rs699927	G	T	0.024	0.0044	3.79e-08	29.7521
	rs7152906	C	T	0.0258	0.0043	1.87e-09	36
	rs7241572	A	G	0.0323	0.0054	2.43e-09	35.7781
	rs72948506	A	G	0.0265	0.0047	1.71e-08	31.7904
	rs7538938	C	T	0.0251	0.0043	7.29e-09	34.073
	rs754287	A	T	-0.0289	0.0045	1.31e-10	41.2449
	rs7551758	G	T	0.0283	0.0043	5.11e-11	43.3148
	rs76954012	A	T	0.0412	0.0074	2.41e-08	30.9978
	rs7725715	A	G	0.029	0.0043	1.61e-11	45.484
	rs843812	A	G	0.0248	0.0044	1.41e-08	31.7686
	rs9364755	G	A	0.0283	0.0051	3.49e-08	30.7916
	rs9529218	T	C	-0.034	0.0054	2.23e-10	39.6433
	rs9536381	T	C	0.0255	0.0046	2.62e-08	30.7302
	rs9831648	T	G	-0.0292	0.0052	1.59e-08	31.5325
Years of schooling	rs1008078	T	C	-0.0242	0.0043	1.52e-08	31.6733
	rs10140304	C	A	-0.0273	0.0043	1.74e-10	40.3077
	rs10997268	G	A	0.0609	0.0106	9.46e-09	33.0083
	rs1108343	C	T	0.0273	0.0047	5.48e-09	33.7388
	rs12273579	A	G	0.0239	0.0043	2.82e-08	30.8929
	rs12614212	A	G	-0.0287	0.0043	3.59e-11	44.5479
	rs13102822	A	G	0.0266	0.0047	1.94e-08	32.0308
	rs1455349	G	A	-0.0242	0.0043	2.48e-08	31.6733
	rs163888	T	C	0.0256	0.0046	2.11e-08	30.9716
	rs17431717	A	G	0.0326	0.0059	3.76e-08	30.5303
	rs1905541	T	C	-0.0266	0.0048	3.67e-08	30.7101
	rs2883059	C	T	-0.0289	0.0043	1.47e-11	45.1709
	rs4460308	C	T	-0.025	0.0044	1.34e-08	32.2831
	rs4813165	C	T	0.0252	0.0045	2.49e-08	31.36
	rs75586934	C	T	0.1324	0.0241	4.22e-08	30.1816
	rs76622165	T	C	-0.0301	0.0052	7.86e-09	33.5063
	rs7963801	C	T	-0.024	0.0044	4.73e-08	29.7521
	rs9375188	T	C	0.0343	0.0043	1.13e-15	63.6284
Average total household income before tax	rs10429582	C	T	0.0270261	0.00268405	7.59976e-24	101.388
	rs10761035	A	G	0.0186402	0.00338512	3.69999e-08	30.3217
	rs11191116	T	C	-0.0163993	0.00277643	3.50002e-09	34.8881
	rs11588857	A	G	0.0213402	0.00324615	4.90004e-11	43.2175
	rs11678501	C	T	-0.0517926	0.00851645	1.2e-09	36.9844
	rs11714337	A	G	0.0153807	0.00267881	9.40005e-09	32.9662
	rs11877758	G	T	-0.0203602	0.00286697	1.20005e-12	50.4333
	rs11917431	T	C	0.0227135	0.00288021	3.10027e-15	62.1899
	rs12531825	A	G	-0.0258177	0.00406172	2.1e-10	40.4031
	rs12692596	T	C	-0.0154093	0.00273347	1.7e-08	31.7788
	rs12883788	T	C	-0.0188574	0.00266308	1.39991e-12	50.1413
	rs13002946	A	T	0.0205047	0.00299285	7.29962e-12	46.9393
	rs1421334	C	A	0.0162948	0.00267028	1e-09	37.2378
	rs2068428	T	C	0.0169724	0.00309515	4.20001e-08	30.0693
	rs2332719	G	A	-0.0183042	0.00295323	5.69994e-10	38.4155
	rs2362523	G	A	0.0158667	0.00279836	1.40001e-08	32.1489
	rs2422859	G	T	0.0163711	0.00264718	6.19998e-10	38.2462
	rs2515919	G	A	-0.0159385	0.00273539	5.69994e-09	33.9513
	rs2820314	C	A	-0.0165601	0.00278855	2.90001e-09	35.267
	rs32940	C	T	0.0211431	0.00289645	2.90001e-13	53.285
	rs34473884	A	G	0.017225	0.00305604	1.7e-08	31.7688
	rs387780	C	T	0.0167299	0.00282732	3.29997e-09	35.0136
	rs4115668	A	G	-0.0179965	0.00279169	1.09999e-10	41.5568
	rs488786	T	C	0.0206878	0.00356762	6.69993e-09	33.6257
	rs5754738	G	A	-0.0162464	0.00292038	2.69998e-08	30.9482
	rs589914	G	A	0.0156098	0.00285076	4.39997e-08	29.9829
	rs6035877	C	A	-0.0145138	0.00265042	4.30002e-08	29.987
	rs62183028	T	G	-0.0189832	0.00286114	3.19963e-11	44.0211
	rs6429636	T	G	0.0192858	0.00293518	5.00035e-11	43.1724
	rs6699397	G	A	-0.0190757	0.00274153	3.50026e-12	48.4144
	rs6868457	C	T	0.0209797	0.0026601	3.10027e-15	62.2018
	rs7227402	T	G	-0.0169614	0.00267812	2.39999e-10	40.111
	rs73015322	T	G	-0.0271853	0.00495368	4.09996e-08	30.117
	rs75413320	C	T	-0.0261129	0.00426829	9.49992e-10	37.4285
	rs7700107	C	A	-0.0228296	0.00382992	2.5e-09	35.5318
	rs77126132	A	G	0.0267483	0.00457921	5.19996e-09	34.1202
	rs784256	A	G	-0.0253813	0.00339684	7.89951e-14	55.8313
	rs7896518	G	A	0.014813	0.00270047	4.09996e-08	30.089
	rs9388490	T	C	0.015105	0.00266861	1.5e-08	32.0384
	rs9556958	T	C	-0.0153409	0.0026641	8.50002e-09	33.1589
	rs9596313	A	G	0.0152867	0.00264763	7.79992e-09	33.336
	rs968050	T	C	0.0223829	0.00265073	3.10027e-17	71.302
	rs9891103	T	C	-0.0234517	0.00314818	9.3994e-14	55.4919
Townsend deprivation index at recruitment	rs113345285	C	T	0.0163127	0.00295094	3.2e-08	30.5584
	rs11855821	A	G	-0.0125981	0.00229259	3.89996e-08	30.1965
	rs12133063	A	C	0.0146751	0.00213374	6.09958e-12	47.302
	rs12203592	T	C	0.0170008	0.00240989	1.69981e-12	49.7673
	rs1483246	C	T	-0.0121102	0.00204409	3.09999e-09	35.0996
	rs1947083	A	G	0.0118662	0.0021105	1.89998e-08	31.612
	rs2403326	G	A	0.0115465	0.00202703	1.2e-08	32.4474
	rs253125	C	T	0.013174	0.0023432	1.89998e-08	31.6094
	rs3865018	T	C	-0.0134594	0.00229086	4.20001e-09	34.5187
	rs4785187	A	G	0.0137996	0.00243703	1.5e-08	32.0635
	rs56142341	C	G	-0.0258973	0.00443347	5.19996e-09	34.121
	rs62477310	C	T	-0.011872	0.00203538	5.39995e-09	34.0218
	rs6931604	T	C	-0.0121903	0.00207309	4.09996e-09	34.5774
	rs704067	A	G	0.0120267	0.0020424	3.89996e-09	34.6746
	rs7740440	A	G	0.011847	0.00203391	5.69994e-09	33.9276
	rs78257128	T	C	-0.0167416	0.00280676	2.39999e-09	35.5782
	rs989532	G	A	0.0138559	0.00212756	7.39946e-11	42.4137
	rs990706	T	C	0.0155869	0.00270141	7.90005e-09	33.2919
SNP, single nucleotide polymorphism; EA, effect allele; OA, other effect allele; SE, standard error.

## Sheet: Table S4
Table S4. Detailed results of sensitivity analyses for causal effects of reproductive traits on NAFLD.
	Heterogenity			MR-Egger intercept			MR-PRESSO
	Q	Q_pvalue	p_random	Egger_intercept	SE	p-value	Beta	SE	p-value	Beta (Outlier SNPs Removed)	SE (Outlier SNPs Removed)	p-value (Outlier SNPs Removed)	Global test RSSobs	Global test p value	p value for distortion
Age at menarche	54.1099	0.655935	0.000255697	-0.005821	0.00917269	0.528159	-0.188384	0.0493392	0.0003251	NA	NA	NA	55.8192	0.6636	NA
Age at first sexual intercourse	43.0181	0.676699	0.000348395	-0.00274217	0.0125796	0.828384	-0.425221	0.112558	0.000436746	NA	NA	NA	44.9112	0.691	NA
Age at first birth	53.0784	0.471138	8.7414e-06	0.00444763	0.0119917	0.712224	-0.153858	0.0346047	4.5e-05	NA	NA	NA	54.9828	0.4923	NA
Age at last birth	20.269	0.161856	0.15362	0.0163707	0.0320591	0.617558	-0.359332	0.251834	0.174104	NA	NA	NA	22.8934	0.169333	NA
Age at menopause	97.774	0.653262	0.545433	0.00781582	0.00396011	0.0511016	0.0275083	0.0441142	0.534275	NA	NA	NA	100.104	0.633333	NA
NAFLD, nonalcoholic fatty liver disease; Q, the statistics of Cochrane’s Q test; Q_pval, p-value corresponding to Cochrane’s Q test; p_random, p-value for random-effects model test; SE, standard error.

## Sheet: Table S5
Table S5. Detailed results of sensitivity analyses for causal effects of NAFLD on reproductive traits.
	Heterogenity			MR-Egger intercept			MR-PRESSO
	Q	Q_pvalue	p_random	Egger_intercept	SE	p-value	Beta	SE	p-value	Beta (Outlier SNPs Removed)	SE (Outlier SNPs Removed)	p-value (Outlier SNPs Removed)	Global test RSSobs	Global test p value	p value for distortion
Age at menarche	6.09527	0.297059	0.984997	0.000743104	0.00884005	0.937047	0.000537732	0.0285956	0.985724	NA	NA	NA	8.02878	0.395667	NA
Age at first sexual intercourse	8.55585	0.381137	0.612008	-0.000918496	0.0027259	0.746031	0.0050125	0.00988251	0.625691	NA	NA	NA	10.0463	0.462667	NA
Age at first birth	11.952	0.153361	0.313406	-0.000609438	0.0106044	0.955777	0.0387533	0.0384419	0.342921	NA	NA	NA	13.7254	0.2371	NA
Age at last birth	18.6081	0.0685007	0.726647	-0.000412813	0.00339408	0.905604	-0.00405833	0.0116088	0.733248	NA	NA	NA	22.0833	0.0982	NA
Age at menopause	5.49341	0.139033	0.157184	-0.00335625	0.0127851	0.821776	0.0229647	0.016234	0.252111	NA	NA	NA	8.71334	0.303667	NA
NAFLD, nonalcoholic fatty liver disease; Q, the statistics of Cochrane’s Q test; Q_pval, p-value corresponding to Cochrane’s Q test; p_random, p-value for random-effects model test; SE, standard error.

## Sheet: Table S6
Table S6. Detailed results of MR analysis for causal effects of reproductive traits on mediators.
Traits	Mediators	Method	SNPs	Beta	SE	OR	95%LCI	95%UCI	p-value
Age at menarche	Body mass index	MR Egger	61	-0.0742752	0.117353	0.928416	0.73765	1.16852	0.529229
		Weighted median	61	-0.0741331	0.0126778	0.928548	0.905759	0.95191	4.99059e-09
		Inverse variance weighted	61	-0.129979	0.0303793	0.878114	0.827354	0.931988	1.88124e-05
		Simple mode	61	-0.0630254	0.0347489	0.93892	0.877101	1.0051	0.0747194
		Weighted mode	61	-0.0693023	0.0176609	0.933045	0.901299	0.965908	0.000226821
	Major depression	MR Egger	28	-0.10679	0.192204	0.898715	0.616615	1.30987	0.583231
		Weighted median	28	-0.0347558	0.0340589	0.965841	0.903471	1.03252	0.30751
		Inverse variance weighted	28	-0.0137453	0.0379138	0.986349	0.915709	1.06244	0.716949
		Simple mode	28	-0.0309667	0.071242	0.969508	0.843158	1.11479	0.667257
		Weighted mode	28	-0.0431214	0.0722101	0.957795	0.831392	1.10342	0.555372
	Years of schooling	MR Egger	62	0.316161	0.0816293	1.08601	0.925445	1.27444	0.316161
		Weighted median	62	0.263026	0.0232169	1.02633	0.98067	1.07411	0.263026
		Inverse variance weighted	62	0.392449	0.0213052	1.01839	0.976736	1.06181	0.392449
		Simple mode	62	0.109649	0.0551062	1.09359	0.981625	1.21832	0.109649
		Weighted mode	62	0.253201	0.0362842	1.04274	0.971161	1.1196	0.253201
		MR Egger	41	-0.0250551	0.076394	0.975256	0.839636	1.13278	0.744687
		Weighted median	41	0.0219751	0.0177641	1.02222	0.987239	1.05844	0.21607
	Average total household	Inverse variance weighted	41	0.0239844	0.0196749	1.02427	0.985527	1.06454	0.222831
	income before tax	Simple mode	41	0.0220452	0.0310161	1.02229	0.961995	1.08636	0.481353
		Weighted mode	41	0.0201187	0.0215112	1.02032	0.978198	1.06426	0.355262
Age at first sexual intercourse	Body mass index	MR Egger	50	-0.228612	0.201665	0.795638	0.535864	1.18134	0.262585
		Weighted median	50	-0.243731	0.0314024	0.783699	0.736918	0.83345	8.39141e-15
		Inverse variance weighted	50	-0.344515	0.0431141	0.708564	0.651148	0.771043	1.34094e-15
		Simple mode	50	-0.370033	0.0999942	0.690712	0.56778	0.84026	0.000544785
		Weighted mode	50	-0.175344	0.0864997	0.839168	0.708303	0.994212	0.0481095
	Major depression	MR Egger	52	0.0973341	0.265687	1.10223	0.654809	1.85536	0.71565
		Weighted median	52	-0.264203	0.0556374	0.767817	0.688491	0.856283	2.04765e-06
		Inverse variance weighted	52	-0.303981	0.0575413	0.737875	0.659178	0.825967	1.27204e-07
		Simple mode	52	-0.327988	0.162039	0.720372	0.524356	0.989664	0.0482109
		Weighted mode	52	-0.33355	0.167738	0.716376	0.515655	0.995227	0.0521331
	Years of schooling	MR Egger	50	0.376521	0.218767	1.45721	0.94908	2.23738	0.0916719
		Weighted median	50	0.364706	0.0506737	1.44009	1.30393	1.59046	6.14905e-13
		Inverse variance weighted	50	0.384162	0.0462552	1.46838	1.34112	1.60773	9.95925e-17
		Simple mode	50	0.388299	0.109997	1.47447	1.18852	1.82923	0.000914872
		Weighted mode	50	0.36357	0.1055	1.43846	1.16975	1.76889	0.00117583
		MR Egger	50	0.0571489	0.144017	1.05881	0.798417	1.40414	0.693258
		Weighted median	50	0.200989	0.0312442	1.22261	1.14999	1.29982	1.25251e-10
	Average total household	Inverse variance weighted	50	0.248327	0.0312425	1.28188	1.20574	1.36283	1.88982e-15
	income before tax	Simple mode	50	0.187307	0.0757696	1.206	1.03956	1.39908	0.0169545
		Weighted mode	50	0.159625	0.0634677	1.17307	1.03586	1.32846	0.0152316
Age at first birth	Body mass index	MR Egger	55	-0.0887839	0.059495	0.915043	0.814326	1.02822	0.141552
		Weighted median	55	-0.0585733	0.00994699	0.943109	0.9249	0.961676	3.896e-09
		Inverse variance weighted	55	-0.109663	0.0127241	0.896136	0.874063	0.918766	6.78189e-18
		Simple mode	55	-0.0403093	0.0234062	0.960492	0.917424	1.00558	0.0907641
		Weighted mode	55	-0.02981	0.0145272	0.97063	0.943383	0.998664	0.0450296
	Major depression	MR Egger	53	-0.0788244	0.0763974	0.924202	0.795676	1.07349	0.307049
		Weighted median	53	-0.110655	0.0168707	0.895248	0.866129	0.925346	5.41788e-11
		Inverse variance weighted	53	-0.12094	0.0163806	0.886087	0.85809	0.914997	1.54598e-13
		Simple mode	53	-0.149496	0.0419046	0.861142	0.793241	0.934856	0.000784377
		Weighted mode	53	-0.131021	0.0327403	0.877199	0.822676	0.935335	0.00020008
	Years of schooling	MR Egger	54	0.112622	0.0584596	1.11921	0.998043	1.25508	0.0595158
		Weighted median	54	0.143814	0.0151066	1.15467	1.12098	1.18937	1.73e-21
		Inverse variance weighted	54	0.153306	0.0123745	1.16568	1.13775	1.1943	3e-35
		Simple mode	54	0.200322	0.0371764	1.2218	1.13593	1.31415	1.67e-06
		Weighted mode	54	0.188589	0.0386847	1.20754	1.11937	1.30266	1.03e-05
		MR Egger	55	0.0873249	0.0424876	1.09125	1.00406	1.18602	0.0447921
		Weighted median	55	0.0892324	0.0101017	1.09333	1.0719	1.1152	1.01524e-18
	Average total household	Inverse variance weighted	55	0.109113	0.00909575	1.11529	1.09558	1.13535	3.72805e-33
	income before tax	Simple mode	55	0.0637781	0.0278878	1.06586	1.00916	1.12574	0.026144
		Weighted mode	55	0.0590238	0.0231554	1.0608	1.01373	1.11005	0.0136767
SNP, single nucleotide polymorphism; SE, standard error;OR: odds ratio; LCI: lower confidence interval; UCI: upper confidence interval.

## Sheet: Table S7
Table S7. Detailed results of MR analysis for causal effects of mediators on NAFLD.
Mediators	Method	SNPs	Beta	SE	OR	95%LCI	95%UCI	p-value
Body mass index	MR Egger	423	0.499593	0.157227	1.64805	1.21098	2.24288	0.00159489
	Weighted median	423	0.57317	0.0843088	1.77388	1.50369	2.09262	1.05741e-11
	Inverse variance weighted	423	0.51435	0.0568082	1.67255	1.49632	1.86954	1.37625e-19
	Simple mode	423	0.496048	0.274269	1.64222	0.95933	2.81121	0.0712221
	Weighted mode	423	0.681476	0.206643	1.97679	1.31845	2.96387	0.00105681
Major depression	MR Egger	48	0.782621	0.510344	2.1872	0.804404	5.94704	0.131998
	Weighted median	48	0.227793	0.126221	1.25583	0.980591	1.60831	0.0711182
	Inverse variance weighted	48	0.199565	0.0888985	1.22087	1.02565	1.45326	0.0247769
	Simple mode	48	0.24657	0.293896	1.27963	0.719308	2.27642	0.405733
	Weighted mode	48	0.24657	0.291187	1.27963	0.723137	2.26437	0.401412
Years of schooling	MR Egger	18	-0.144363	0.670515	0.865574	0.232568	3.2215	0.832253
	Weighted median	18	-0.339548	0.208641	0.712092	0.473083	1.07185	0.103647
	Inverse variance weighted	18	-0.418686	0.179401	0.657911	0.462869	0.93514	0.0196065
	Simple mode	18	-0.147676	0.430194	0.86271	0.371259	2.00472	0.735597
	Weighted mode	18	-0.147676	0.384313	0.86271	0.406192	1.83231	0.705549
	MR Egger	43	-0.112543	0.752448	0.893559	0.204469	3.90499	0.881838
Average total household	Weighted median	43	-0.415756	0.197289	0.659841	0.448233	0.971349	0.0350875
income before tax	Inverse variance weighted	43	-0.319895	0.146552	0.726225	0.544908	0.967874	0.0290499
	Simple mode	43	-0.550007	0.41372	0.576946	0.25643	1.29808	0.190886
	Weighted mode	43	-0.4775	0.405965	0.620333	0.279937	1.37464	0.246135
	MR Egger	18	-0.507007	1.92027	0.602296	0.0139714	25.9644	0.795129
Townsend deprivation index	Weighted median	18	0.700713	0.442844	2.01519	0.845978	4.80034	0.113581
at recruitment	Inverse variance weighted	18	0.495125	0.322807	1.6407	0.871467	3.08894	0.125076
	Simple mode	18	1.12267	0.828001	3.07306	0.606404	15.5732	0.192875
	Weighted mode	18	1.03375	0.793493	2.81158	0.59363	13.3164	0.210022
NAFLD, nonalcoholic fatty liver disease; SNP, single nucleotide polymorphism; SE, standard error;OR: odds ratio; LCI: lower confidence interval; UCI: upper confidence interval.

## Sheet: Table S8
	Table S8. Detailed results of sensitivity analyses for causal effects of reproductive traits on mediators.
Traits	Mediators	Heterogenity			MR-Egger intercept			MR-PRESSO
		Q	Q_pvalue	p_random	Egger_intercept	SE	p-value	Beta	SE	p-value	Beta (Outlier SNPs Removed)	SE (Outlier SNPs Removed)	p-value (Outlier SNPs Removed)	Global test RSSobs	Global test p value
Age at menarche	Body mass index	1437.01	7.32785e-261	1.88124e-05	-0.00266758	0.00542578	0.624791	-0.129979	0.0303793	6.86728e-05	-0.100337	0.0134893	3.99278e-09	1483.49	<1E-04
	Major depression	87.6177	2.51922e-08	0.716949	0.00419252	0.00848548	0.625397	-0.0137453	0.0379138	0.719772	-0.0592605	0.0288868	0.0512876	94.4432	<1E-04
	Years of schooling	154.366	4.81204e-10	0.392449	-0.0030208	0.00370167	0.417692	0.0182199	0.0213052	0.395796	0.0346494	0.018683	0.0687393	158.678	<1E-04
	Household income	149.041	1.78e-14	0.222831	0.00230425	0.00346674	0.510171	0.0239844	0.0196749	0.229971	0.0300279	0.0160538	0.0693476	155.29	<3E-04
Age at first sexual intercourse	Body mass index	455.854	2.33081e-67	1.34094e-15	-0.00267477	0.00454487	0.558939	-0.344515	0.0431141	1.97361e-10	-0.327287	0.030585	3.62962e-13	476.787	<1E-04
	Major depression	184.272	5.71343e-17	1.27204e-07	-0.00921861	0.00596213	0.128364	-0.303981	0.0575413	2.65604e-06	-0.29601	0.0501041	3.46526e-07	192.419	<1E-04
	Years of schooling	111.839	8.1256e-07	9.95925e-17	0.000176033	0.00492388	0.971629	0.384162	0.0462552	6.55e-11	NA	NA	NA	116.451	<3E-04
	Household income	133.611	8.9686e-10	1.88982e-15	0.00441172	0.00324563	0.180409	0.248327	0.0312425	2.29e-10	0.238991	0.0271112	1.92e-11	139.253	<1E-04
Age at first birth	Body mass index	500.266	1.45484e-73	6.78189e-18	-0.0015847	0.00440936	0.720727	-0.109663	0.0127241	1e-11	-0.0958089	0.0105624	1.24e-11	525.43	<3E-04
	Major depression	159.203	8.35799e-13	1.54598e-13	-0.00318026	0.00563299	0.574835	-0.12094	0.0163806	1.21e-09	-0.11241	0.0156016	2.87e-09	165.019	<3E-04
	Years of schooling	98.402	0.00015206	3e-35	0.00307986	0.00432427	0.479508	0.153306	0.0123745	2.81e-17	NA	NA	NA	102.258	0.00233333
	Household income	142.715	6.09933e-10	3.72805e-33	0.00165341	0.00314846	0.60167	0.109113	0.00909575	7.42e-17	0.102044	0.0079608	1.01e-17	148.755	<3E-04
Q, the statistics of Cochrane’s Q test; Q_pval, p-value corresponding to Cochrane’s Q test; p_random, p-value for random-effects model test; SE, standard error.

## Sheet: Table S9
Table S9. Detailed results of sensitivity analyses for causal effects of mediators on NAFLD.
Mediators	Heterogenity			MR-Egger intercept			MR-PRESSO
	Q	Q_pvalue	p_random	Egger_intercept	SE	p-value	Beta	SE	p-value	Beta (Outlier SNPs Removed)	SE (Outlier SNPs Removed)	p-value (Outlier SNPs Removed)	Global test RSSobs	Global test p value
Body mass index	536.536	0.000128145	1.37625e-19	0.000285094	0.00283174	0.919854	0.51435	0.0568082	5.13317e-18	0.499773	0.055543	7.95272e-18	539.356	＜3E-04
Major depression	41.9678	0.680589	0.0247769	-0.017696	0.0152524	0.251948	0.199565	0.0840047	0.0216479	NA	NA	NA	43.8449	0.68
Years of schooling	100.27	0.0953983	0.0196065	-0.0082193	0.0193198	0.676187	-0.418686	0.179401	0.0321387	NA	NA	NA	27.2373	0.1223
Household income	135.334	0.00142333	0.0290499	-0.00402388	0.0143224	0.780161	-0.319895	0.128444	0.0167943	NA	NA	NA	33.718	0.874
Townsend deprivation index	13.4902	0.702801	0.125076	0.013803	0.0260728	0.603794	0.495125	0.28756	0.103247	NA	NA	NA	15.0591	0.7163
NAFLD, nonalcoholic fatty liver disease; Q, the statistics of Cochrane’s Q test; Q_pval, p-value corresponding to Cochrane’s Q test; p_random, p-value for random-effects model test; SE, standard error.

## Sheet: Table S10
Table S10. Detailed results of bidirectionally replicatied MR analysis.
Exposures	Outcomes	Method	SNPs	Beta	SE	OR	95%LCI	95%UCI	p-value
Age at menarche	NAFLD	MR Egger	125	-0.0817651	0.428744	0.921488	0.397681	2.13523	0.849068
		WM	125	-0.248704	0.187963	0.779811	0.539501	1.12716	0.185783
		IVW	125	-0.248338	0.125584	0.780096	0.609886	0.99781	0.0479897
		Simple mode	125	-0.556338	0.420561	0.573305	0.251418	1.3073	0.188321
		Weighted mode	125	-0.291775	0.342111	0.746937	0.382008	1.46048	0.395378
Age at first sexual intercourse	NAFLD	MR Egger	50	-0.903386	1.47852	0.405195	0.0223422	7.34859	0.544077
		WM	50	-0.572385	0.491774	0.564178	0.215184	1.47919	0.244457
		IVW	50	-0.701371	0.344618	0.495905	0.252379	0.974413	0.0418295
		Simple mode	50	-1.0467	1.03434	0.351095	0.0462353	2.6661	0.316536
		Weighted mode	50	-0.809033	0.959446	0.445288	0.0679117	2.9197	0.403198
Age at first birth	NAFLD	MR Egger	54	-0.69911	0.480613	0.497028	0.193765	1.27493	0.151784
		WM	54	-0.263379	0.149523	0.768451	0.573244	1.03013	0.078161
		IVW	54	-0.23554	0.102669	0.790144	0.646118	0.966274	0.0217813
		Simple mode	54	-0.490124	0.31837	0.612551	0.328201	1.14326	0.129637
		Weighted mode	54	-0.421776	0.279336	0.655881	0.379359	1.13397	0.137002
Age at last birth	NAFLD	MR Egger	6	-6.73141	4.30488	0.00119285	2.58346e-07	5.50772	0.192937
		WM	6	-0.984564	1.36198	0.373602	0.0258862	5.392	0.469747
		IVW	6	0.135711	1.12579	1.14535	0.126079	10.4048	0.90405
		Simple mode	6	-1.71876	2.1736	0.179288	0.0025313	12.6987	0.46493
		Weighted mode	6	-1.15165	1.59561	0.316116	0.0138559	7.21204	0.502774
Age at menopause	NAFLD	MR Egger	108	0.0557543	0.305566	1.05734	0.580913	1.92449	0.855568
		WM	108	-0.0865209	0.215806	0.917116	0.600795	1.39998	0.68848
		IVW	108	-0.119556	0.137636	0.887314	0.677516	1.16208	0.385043
		Simple mode	108	0.0746825	0.478268	1.07754	0.422012	2.75134	0.876207
		Weighted mode	108	-0.108123	0.332143	0.897517	0.468077	1.72095	0.745415
NAFLD	Age at menarche	MR Egger	24	0.0153525	0.0199639	1.01547	0.976504	1.05599	0.450063
		WM	24	0.0120663	0.00796138	1.01214	0.996468	1.02806	0.12962
		IVW	24	0.0049179	0.00665829	1.00493	0.991901	1.01813	0.460143
		Simple mode	24	-0.0217981	0.0160066	0.978438	0.948218	1.00962	0.186446
		Weighted mode	24	0.0147186	0.00994991	1.01483	0.995228	1.03481	0.152635
NAFLD	Age at first sexual intercourse	MR Egger	7	-0.0103317	0.0144069	0.989722	0.962165	1.01807	0.505387
		WM	7	-0.00260841	0.00548635	0.997395	0.986727	1.00818	0.634477
		IVW	7	-0.00810494	0.00580913	0.991928	0.980698	1.00329	0.162954
		Simple mode	7	-0.00397973	0.0105866	0.996028	0.975574	1.01691	0.719907
		Weighted mode	7	0.00272881	0.00566917	1.00273	0.991652	1.01394	0.647324
NAFLD	Age at first birth	MR Egger	5	-0.139036	0.111896	0.870197	0.698827	1.08359	0.302309
		WM	5	0.00628092	0.0305208	1.0063	0.947868	1.06834	0.836954
		IVW	5	-0.0138142	0.0368464	0.986281	0.917564	1.06014	0.707725
		Simple mode	5	0.00936617	0.0434465	1.00941	0.927012	1.09913	0.839862
		Weighted mode	5	0.0100663	0.0407207	1.01012	0.93263	1.09404	0.816921
NAFLD	Age at last birth	MR Egger	11	-0.00114065	0.00581085	0.99886	0.987548	1.0103	0.848739
		WM	11	0.00100472	0.00416955	1.00101	0.992858	1.00922	0.809581
		IVW	11	-0.000945709	0.00347834	0.999055	0.992267	1.00589	0.785711
		Simple mode	11	0.00204739	0.00656028	1.00205	0.989247	1.01502	0.761383
		Weighted mode	11	0.00030906	0.00394885	1.00031	0.992597	1.00808	0.939161
NAFLD	Age at menopause	MR Egger	11	-0.00198048	0.00564884	0.998021	0.987033	1.00913	0.733955
		WM	11	0.000941851	0.00472414	1.00094	0.991717	1.01025	0.841973
		IVW	11	0.00589701	0.00394733	1.00591	0.998162	1.01373	0.135195
		Simple mode	11	0.00182174	0.00927517	1.00182	0.983775	1.0202	0.848223
		Weighted mode	11	0.00270399	0.0048663	1.00271	0.993189	1.01232	0.590659
NAFLD, nonalcoholic fatty liver disease; SNP, single nucleotide polymorphism; SE, standard error;OR: odds ratio; LCI: lower confidence interval; UCI: upper confidence interval.

[truncated: 3 more sheets: Table S11, Table S12, Table S13]
